# Supplementary material for: Multiple Sequence Alignments Enhance Boundary Definition of RNA Structures
Source: Genes (Basel). 2018 Dec 4;9(12):604. doi: 10.3390/genes9120604 (PMC6315940; doi:10.3390/genes9120604)
Supplement: Supplementary file 1 [file genes-09-00604-s001.zip]

Archive with 2 entries (2 files):
- suppl_Figure_S1.pdf
- TableS1_filtering_counts.xlsx
