# Supplementary material for: Multiple Sequence Alignments Enhance Boundary Definition of RNA Structures
Source: Genes (Basel). 2018 Dec 4;9(12):604. doi: 10.3390/genes9120604 (PMC6315940; doi:10.3390/genes9120604)
Supplement: Supplementary file 1 [file genes-09-00604-s001.zip › TableS1_filtering_counts.xlsx]

## Sheet: Sheet4
Header	description
total_annotations	total number of annotations before the filtering step
maf_size_notequalto_windowsize	multiple sequence alignment size is not equal to the size of the window
maf_split	multiple sequence alignment is split
structure_notcoveredin_maf	The start and end of the mapped annotation is not within the multiple sequence alignment
overlapping_annot	Regions overlapping with other annotation within 200bp upstream or downstream
bpper_le_0.2	Percentage of base pair position in the consensus structure is less than 20%
nseq_le_3	number of sequences in the alignment (after gap filter) is less than 3
mean_pw_id_le_0.50_or_gteq_0.95	mean pairwise sequence identity is less than 0.50 or greater than equal to 0.95
selected_after_filtering	number of multiple sequence alignment obtained after the above filters

## Sheet: tableS1_win100
	miRNA	tRNA	cisreg	snoRNA	ribozyme	snRNA	others	lncRNA
total_annotations	1872	426	93	387	5	44	48	195
maf_size_notequalto_windowsize	303	129	16	37	0	17	20	12
maf_split	36	27	2	18	0	0	7	12
structure_notcoveredin_maf	1037	49	33	260	3	41	39	161
overlapping_annot	206	4	14	21	0	0	8	45
bpper_le_0.2	0	0	0	209	0	9	1	194
nseq_le_3	393	178	14	79	0	31	17	14
mean_pw_id_le_0.50_or_gteq_0.95	1201	152	34	81	1	36	22	61
selected_after_filtering	244	185	30	6	2	1	1	0

## Sheet: tableS1_win150
	miRNA	tRNA	cisreg	snoRNA	ribozyme	snRNA	others	lncRNA
total_annotations	1872	426	93	387	5	44	48	195
maf_size_notequalto_windowsize	319	130	20	39	0	17	20	14
maf_split	66	39	6	41	0	0	10	19
structure_notcoveredin_maf	32	0	20	121	2	26	12	92
overlapping_annot	206	4	14	21	0	0	8	45
bpper_le_0.2	0	0	0	209	0	9	1	194
nseq_le_3	349	179	14	79	0	30	20	14
mean_pw_id_le_0.50_or_gteq_0.95	1081	200	33	111	1	31	27	67
selected_after_filtering	642	166	42	37	3	3	6	0

## Sheet: tableS1_win200
	miRNA	tRNA	cisreg	snoRNA	ribozyme	snRNA	others	lncRNA
total_annotations	1872	426	93	387	5	44	48	195
maf_size_notequalto_windowsize	339	131	21	44	0	17	20	19
maf_split	104	50	7	59	0	1	11	32
structure_notcoveredin_maf	2	0	15	21	2	13	7	50
overlapping_annot	206	4	14	21	0	0	8	45
bpper_le_0.2	0	0	0	209	0	9	1	194
nseq_le_3	342	176	14	80	0	30	16	16
mean_pw_id_le_0.50_or_gteq_0.95	1068	243	29	145	2	20	26	72
selected_after_filtering	661	127	46	81	2	6	9	1
